# Supplementary material for: Adherence to CONSORT Guidelines and Reporting of the Determinants of External Validity in Clinical Oncology Randomized Controlled Trials: A Review of Trials Published in Four Major Journals between 2013 and 2015
Source: Curr Oncol. 2023 Feb 8;30(2):2061–72. doi: 10.3390/curroncol30020160 (PMC9955486; doi:10.3390/curroncol30020160)
Supplement: Supplementary file 1 [file curroncol-30-00160-s001.zip]

Archive with 2 entries (2 files):
- Curroncol-2121082 Supplementary File S1 JCH.xlsx
- Curroncol-2121082 supplementary file S2 XML JCH.docx
