# Supplementary material for: Adherence to CONSORT Guidelines and Reporting of the Determinants of External Validity in Clinical Oncology Randomized Controlled Trials: A Review of Trials Published in Four Major Journals between 2013 and 2015
Source: Curr Oncol. 2023 Feb 8;30(2):2061–72. doi: 10.3390/curroncol30020160 (PMC9955486; doi:10.3390/curroncol30020160)
Supplement: Supplementary file 1 [file curroncol-30-00160-s001.zip › Curroncol-2121082 Supplementary File S1 JCH.xlsx]

## Sheet: Study characteristics + Results
PMID	Title of the article	Name of the journal (LO, JNCI, NEJM, JCO)	Date of paper publication (15/MM/YYYY)	Cancer type (Lung, Breast, OG-Oesophago-gastric, Pancreas, CR-Colo-rectal, Liver, Prostate, Kidney, Bladder, G-Gynecological, LL-Lymphoma and leukemia, MM-Multiple Myeloma, Sarcoma, HN-Head and neck, Melanoma, CNS-Central nervous system, SC-Symptom control, Other)	Other cancer type detail	Cancer stage				Intervention type (CT-Chemotherapy, RT-Radiotherapy, TT-Targeted therapy, IT-Immunotherapy, HT-Hormonotherapy, S-Surgery, Other)	Other intervention type detail	Study phase			Sponsor type				Sponsor name	Nb pts assessed for eligibility or screened specified in the main article (Yes, No)	If not in the main article, nb pts assessed for eligibility or screened specified in the supplementarty appendix (Yes, No)	Nb pts assessed for eligibility or screened	Nd pts enrolled/registered	Nb pts excluded before randomization	Nb pts randomized	Reason for patient exclusion									Trial profile/CONSORT diagram included in the main article (Yes, No)	If not in the main article, trial profile/CONSORT diagram included in the supplementary appendix (Yes, No)	Positive or negative trial	Discussion of generalizability (external validity, applicability) in the text (Yes, No)	Comments
						Localized	Locally advanced	Advanced	Other/Hematologic cancer			II	III and/or IV	Not found	Governmental/Academic/Foundation/Cooperative group	Pharmaceutical	None	Not found								Did not meet inclusion or eligibility criteria	Declined to participate or withdrew consent	Died	Adverse events	Lost to follow-up	Other reasons	Unknown to investigators	Not found	Not applicable
Variable_names	Title	Journal	Date	Cancer_type	Cancer_type_detail	Cancer_stage				Intervention_type	Intervention_type_detail	Study_phase			Sponsor_type				Sponsor_name	Eval_eligibility	Eval_eligibility_appendix	Nb_assessed	Nb_enrolled	Nb_excluded	Nb_randomized	Reasons_exclusion									Trial_profile	Trial_profile_appendix	Trial_outcome	Generalizability

## Sheet: Excluded studies
PMID	Reason for exclusion
	Subgroup analysis, secondary endpoint analysis or follow-up of previously reported RCT	Study presenting interim results	Multiple studies reported simultaneously	Study investigating diagnostic strategy, cancer prevention measure or non therapeutic intervention	Unit of randomization was not individual patients
